# Supplementary material for: Blood biomarkers of Alzheimer’s disease and progression across different stages of cognitive decline in the community
Source: Nat Commun. 2025 Nov 23;16:10412. doi: 10.1038/s41467-025-66728-2 (PMC12644782; doi:10.1038/s41467-025-66728-2)
Supplement: Supplementary file 4 — Source data [file 41467_2025_66728_MOESM4_ESM.xlsx]

## Sheet: Figure 1
Aβ 42/40
Transition	N participants	N events	z_abetar_s1 HR	z_abetar_s1 lower CI	z_abetar_s1 upper CI	z_abetar_s2 HR	z_abetar_s2 lower CI	z_abetar_s2 upper CI
From NC to MCI	2148	311	1.0409	0.621	1.745	0.9793	0.5469	1.754
From MCI to NC	2148	293	1.1174	0.4819	2.591	0.9875	0.4405	2.214
From MCI to all-cause dementia	2148	364	0.6191	0.4139	0.926	1.522	1.0148	2.283
p-tau181
Transition	N participants	N events	z_ptau181_s1 HR	z_ptau181_s1 lower CI	z_ptau181_s1 upper CI	z_ptau181_s2 HR	z_ptau181_s2 lower CI	z_ptau181_s2 upper CI
From NC to MCI	2148	311	1.234	0.5339	2.852	0.8917	0.4412	1.802
From MCI to NC	2148	293	0.6268	0.23	1.708	1.3252	0.5233	3.356
From MCI to all-cause dementia	2148	364	1.41	0.7111	2.796	1.0319	0.55	1.936
p-tau217
Transition	N participants	N events	z_ptau217_s1 HR	z_ptau217_s1 lower CI	z_ptau217_s1 upper CI	z_ptau217_s2 HR	z_ptau217_s2 lower CI	z_ptau217_s2 upper CI
From NC to MCI	2148	311	0.9697	0.2685	3.501	1.1793	0.3369	4.128
From MCI to NC	2148	293	0.593	0.1196	2.941	1.1202	0.2047	6.131
From MCI to all-cause dementia	2148	364	2.4964	0.9189	6.782	0.5877	0.2166	1.594
t-tau
Transition	N participants	N events	z_ttau_s1 HR	z_ttau_s1 lower CI	z_ttau_s1 upper CI	z_ttau_s2 HR	z_ttau_s2 lower CI	z_ttau_s2 upper CI
From NC to MCI	2148	311	1.0892	0.6677	1.777	0.9994	0.6929	1.441
From MCI to NC	2148	293	0.9276	0.4814	1.787	1.1807	0.6638	2.1
From MCI to all-cause dementia	2148	364	0.9899	0.6763	1.449	1.3824	0.9458	2.02
NfL
Transition	N participants	N events	z_nfl_s1 HR	z_nfl_s1 lower CI	z_nfl_s1 upper CI	z_nfl_s2 HR	z_nfl_s2 lower CI	z_nfl_s2 upper CI
From NC to MCI	2148	311	1.9744	0.45736	8.524	0.5114	0.12172	2.148
From MCI to NC	2148	293	0.4788	0.08175	2.804	1.9957	0.33148	12.016
From MCI to all-cause dementia	2148	364	5.7087	1.82158	17.891	0.3243	0.09857	1.067
GFAP
Transition	N participants	N events	z_gfap_s1 HR	z_gfap_s1 lower CI	z_gfap_s1 upper CI	z_gfap_s2 HR	z_gfap_s2 lower CI	z_gfap_s2 upper CI
From NC to MCI	2148	311	3.3051	0.6829	15.995	0.286	0.06541	1.2503
From MCI to NC	2148	293	0.9624	0.1349	6.865	0.5087	0.06841	3.783
From MCI to all-cause dementia	2148	364	9.8409	2.4596	39.374	0.1477	0.04229	0.5162

## Sheet: Figure 2
From NC to MCI
N of elevated biomarkers	N transitions	N participants	HR	Lowe CI	Upper CI
None	148	832	Ref.
One	81	449	1.25	0.71	2.17
Two	50	427	0.99	0.52	1.89
Three	32	440	0.84	0.44	1.63
From MCI to NC
N of elevated biomarkers	N transitions	N participants	HR	Lowe CI	Upper CI
None	143	832	Ref.
One	80	449	0.95	0.49	1.84
Two	47	427	0.7	0.3	1.62
Three	23	440	0.26	0.11	0.61
From MCI to all-cause dementia
N of elevated biomarkers	N transitions	N participants	HR	Lowe CI	Upper CI
None	39	832	Ref.
One	58	449	1.41	0.98	2.02
Two	108	427	2.36	1.61	3.46
Three	159	440	2.22	1.5	3.28

## Sheet: Figure S1
Aβ 42/40
Transition	N participants	N events	z_abetar_s1 HR	z_abetar_s1 lower CI	z_abetar_s1 upper CI	z_abetar_s2 HR	z_abetar_s2 lower CI	z_abetar_s2 upper CI
From NC to MCI	2148	311	1.0978	0.6706	1.797	0.8494	0.551	1.309
From MCI to NC	2148	293	1.1897	0.5824	2.43	0.8859	0.5004	1.568
From MCI to AD dementia	2148	212	0.7182	0.4565	1.13	1.247	0.8249	1.885
p-tau181
Transition	N participants	N events	z_ptau181_s1 HR	z_ptau181_s1 lower CI	z_ptau181_s1 upper CI	z_ptau181_s2 HR	z_ptau181_s2 lower CI	z_ptau181_s2 upper CI
From NC to MCI	2148	311	1.3128	0.6104	2.824	0.8496	0.4442	1.625
From MCI to NC	2148	293	0.6771	0.2785	1.646	1.1613	0.4891	2.758
From MCI to AD dementia	2148	212	2.5046	1.0061	6.235	0.6214	0.2781	1.388
p-tau217
Transition	N participants	N events	z_ptau217_s1 HR	z_ptau217_s1 lower CI	z_ptau217_s1 upper CI	z_ptau217_s2 HR	z_ptau217_s2 lower CI	z_ptau217_s2 upper CI
From NC to MCI	2148	311	1.1553	0.3506	3.808	1.0244	0.3156	3.324
From MCI to NC	2148	293	0.7575	0.1778	3.228	0.758	0.1611	3.566
From MCI to AD dementia	2148	212	4.3806	1.1784	16.285	0.3703	0.1032	1.329
t-tau
Transition	N participants	N events	z_ttau_s1 HR	z_ttau_s1 lower CI	z_ttau_s1 upper CI	z_ttau_s2 HR	z_ttau_s2 lower CI	z_ttau_s2 upper CI
From NC to MCI	2148	311	0.9934	0.5545	1.779	1.136	0.5321	2.424
From MCI to NC	2148	293	0.7985	0.387	1.647	1.47	0.5591	3.863
From MCI to AD dementia	2148	212	1.1992	0.7663	1.877	1.08	0.718	1.624
NfL
Transition	N participants	N events	z_nfl_s1 HR	z_nfl_s1 lower CI	z_nfl_s1 upper CI	z_nfl_s2 HR	z_nfl_s2 lower CI	z_nfl_s2 upper CI
From NC to MCI	2148	311	2.6119	0.7859	8.681	0.3962	0.12159	1.2907
From MCI to NC	2148	293	0.3987	0.1023	1.553	2.3116	0.54483	9.8078
From MCI to AD dementia	2148	212	13.3257	3.3626	52.808	0.1337	0.03241	0.5515
GFAP
Transition	N participants	N events	z_gfap_s1 HR	z_gfap_s1 lower CI	z_gfap_s1 upper CI	z_gfap_s2 HR	z_gfap_s2 lower CI	z_gfap_s2 upper CI
From NC to MCI	2148	311	3.5351	0.8086	15.455	0.28593	0.07218	1.1326
From MCI to NC	2148	293	0.8434	0.1534	4.638	0.60912	0.106143	3.4955
From MCI to AD dementia	2148	212	32.6267	4.8626	218.913	0.05232	0.009365	0.2923
